# Supplementary material for: Signal Suppression in LC-ESI-MS/MS from Concomitant Medications and Its Impact on Quantitative Studies: An Example Using Metformin and Glyburide
Source: Molecules. 2023 Jan 11;28(2):746. doi: 10.3390/molecules28020746 (PMC9862991; doi:10.3390/molecules28020746)
Supplement: Supplementary file 1 [file molecules-28-00746-s001.zip]

Archive with 1 entries (1 files):
- molecules-2120752-supplementary.pdf
